# Supplementary material for: Fully co-factor-free ClearTau platform produces seeding-competent Tau fibrils for reconstructing pathological Tau aggregates
Source: Nat Commun. 2023 Jul 4;14:3939. doi: 10.1038/s41467-023-39314-7 (PMC10319797; doi:10.1038/s41467-023-39314-7)
Supplement: Supplementary file 3 — Source Data [file 41467_2023_39314_MOESM3_ESM.xlsx]

## Sheet: Fig. 1b
	Tau only
Time (h)	1	2	3	average
0	1521	335	350	735.33
	ClearTau										Tau only
Time (h)	1	2	3	4	5	6	average	standard deviation		Time (h)	1	2	3	average	standard deviation
6	1202	1237	1109	2365	2120	1685	1619.67	481.626		6	624	571	429	541.333	82.3259
18	2972	3281	2692	3387	4177	4027	3422.67	531.124		18	1083	636	299	672.667	321.115
21	3595	3053	3627	4556	4584	3671	3847.67	550.63		21	689	720	518	642.333	88.8232
24	3173	3914	3285	4360	4137	3796	3777.5	427.297		24	457	463	482	467.333	10.6562
27	3272	3311	5013	4806	4009	3981	4065.33	665.249		27	461	239	905	535	276.883
30	4221	3898	4044	5081	4845	5235	4554	520.816		30	1163	540	512	738.333	300.502
42	6701	6786	6600	8390	8320	10009	7801	1236.54		42	551	624	516	563.667	44.9914
48	5044	4539	5006	5576	5398	5222	5130.83	329.457		48	636	532	499	555.667	58.38
72	6837	6927	6472	8733	8912	8701	7763.67	1029.89		72	511	517	445	491	32.619

## Sheet: Fig. 1c
Figure 1c
Wavelenght	0h	21h	48h	72h
190	-1.9341	0.06855	0.0323467	0.509364
191	-2.74044	-0.0960231	-0.275737	0.338178
192	-3.70479	-0.480076	-0.595791	0.176103
193	-4.21624	-0.615258	-0.957456	-0.0415788
194	-5.03571	-1.19882	-1.28531	-0.387758
195	-5.46917	-1.39788	-1.52627	-0.448329
196	-6.22693	-1.76822	-1.73864	-0.739114
197	-6.38849	-1.88009	-2.08663	-0.925464
198	-6.82944	-2.24857	-2.23281	-1.12509
199	-6.68699	-2.21158	-2.0608	-1.07157
200	-6.91182	-2.41341	-2.19547	-1.29811
201	-6.6191	-2.33597	-2.24047	-1.30819
202	-6.37624	-2.46333	-2.19364	-1.42802
203	-5.89664	-2.14017	-1.88959	-1.20201
204	-5.45778	-2.06533	-1.77479	-1.1489
205	-4.81783	-1.78947	-1.50333	-1.06066
206	-4.41091	-1.65674	-1.36841	-0.909398
207	-3.99118	-1.66381	-1.16881	-0.973655
208	-3.19883	-1.1994	-0.806784	-0.579451
209	-2.95724	-1.34337	-0.830027	-0.756078
210	-2.74014	-1.14196	-0.639256	-0.628772
211	-2.27366	-1.12301	-0.598529	-0.753188
212	-1.99668	-0.94884	-0.345899	-0.480592
213	-1.71882	-0.816043	-0.38634	-0.459004
214	-1.36028	-0.74072	-0.1083	-0.362583
215	-1.33944	-0.717256	-0.273814	-0.245593
216	-1.11033	-0.705712	-0.217748	-0.302726
217	-1.20524	-0.669324	-0.266892	-0.449778
218	-0.965139	-0.625507	-0.13197	-0.36229
219	-0.807451	-0.425952	-0.0908257	-0.173482
220	-0.923571	-0.65523	-0.180402	-0.361752
221	-0.806383	-0.566799	-0.140336	-0.316988
222	-0.904577	-0.528313	-0.199234	-0.337629
223	-0.857233	-0.641695	-0.174222	-0.392007
224	-0.830841	-0.482351	-0.207337	-0.270738
225	-0.598418	-0.28256	-0.00588213	-0.0723063
226	-0.668697	-0.379679	-0.00982403	-0.207312
227	-0.656475	-0.368674	-0.0200309	-0.152062
228	-0.614668	-0.327884	-0.0375541	-0.0978075
229	-0.65989	-0.379532	-0.119141	-0.287637
230	-0.478739	-0.252287	0.00792173	-0.100142
231	-0.366121	-0.0486474	0.138984	0.0336762
232	-0.423483	-0.164427	-0.00396223	-0.0251272
233	-0.398779	-0.0452062	0.0873352	0.068563
234	-0.273304	-0.0462194	0.200813	0.0478463
235	-0.253623	-0.0599016	0.0509124	0.0483556
236	-0.196382	0.0408269	0.158423	0.109211
237	-0.157135	0.185092	0.197978	0.172331
238	-0.105433	0.056753	0.156289	0.107101
239	-0.0609166	0.129942	0.312405	0.170355
240	0.0810671	0.247399	0.328989	0.255787
241	0.0626885	0.139259	0.310816	0.213493
242	0.114921	0.266044	0.366448	0.339907
243	0.187721	0.395539	0.445668	0.473305
244	0.0613344	0.299164	0.486706	0.319012
245	0.227046	0.256693	0.375824	0.309427
246	0.235645	0.409151	0.540969	0.469084
247	0.250072	0.372558	0.513286	0.468475
248	0.356761	0.443046	0.565857	0.444548
249	0.209088	0.357524	0.425093	0.327717
250	0.217244	0.40286	0.494299	0.462317
251	0.507309	0.628835	0.654452	0.597529
252	0.216397	0.345113	0.459499	0.387794
253	0.312005	0.440065	0.4884	0.408775
254	0.414701	0.510781	0.558313	0.500976
255	0.282519	0.372298	0.40939	0.363565
256	0.292372	0.443453	0.413866	0.403079
257	0.355504	0.413886	0.575928	0.404082
258	0.2983	0.47122	0.556302	0.480875
259	0.259563	0.441226	0.574317	0.449356
260	0.305265	0.530189	0.554539	0.506074

## Sheet: Fig. 2a
Figure 2a
time (h)	ClearTau						free-floating heparin						Monomer only
0	10.3	10.3	10.3	6.3	6.3	6.3	-12.7	-12.7	-12.7	31.3	31.3	31.3	-12.7	-12.7	-23.7	-23.7
3	7764.3	5639.3	8582.3	8627.3	9594.3	7184.3	4819.3	7643.3	7051.6	7158.3	7389.3	7357.3	-9.7	-9.7	-1.7	0.3
6	8800.3	10135.3	10368.3	9203.3	9725.3	9349.3	6096.3	8684.3	8779.6	8995.3	8962.3	9128.3	-5.7	-10.7	-15.7	-6.7
9	10218.3	9285.3	9744.3	10103.3	9783.3	9785.3	7618.3	9660.3	9257.6	8109.3	11140.3	9478.3	-7.7	10.3	-12.7	-5.7
12	10185.3	9757.3	10257.3	9182.3	10372.3	10142.3	9413.3	10652.3	10257.6	10514.3	12051.3	10842.3	-7.7	-10.7	-10.7	-2.7
24	11607.3	10534.3	10781.3	11538.3	11144.3	11741.3	10036.3	10971.3	11390.6	11787.3	12217.3	12061.3	-7.7	-12.7	-13.7	5.3
48	15325.3	12267.3	13427.3	14116.3	12492.3	12659.3	14547.3	12694.3	12468.6	14585.3	14475.3	17503.3	-5.7	-3.7	18.3	28.3
72	17531.3	13597.3	14205.3	14305.3	13712.3	12337.3	16551.3	17590.3	18161.6	17024.3	18405.3	19092.3	-38.7	15.3	3.3	-8.7

## Sheet: Fig. 2b
Figure 2b
ClearTau	free-floating heparin
15.455	12.594
13.824	13.095
16.471	13.92
17.309	11.302
15.381	11.712
14.889	10.015
17.11	9.843
14.273	12.073
14.003	14.012
13.914	11.111
12.572	11.264
14.91	9.259
15.849	11.858
13.481	8.735
14.64	11.858
13.919	12.963
18.518	10.557
12.962	8.537
14.64	8.282
14.133	10.838
11.601	13.257
18.725	12.073
16.485	12.594
12.457	9.259
14.929	12.037
17.567	13.889
14.133	14.164
16.692	11.785
15.41	7.232
17.222	14.93
13.257	11.858
15.849	11.302
18.191	11.602
11.712	11.602
13.671	9.166
14.163	7.465
14.492	12.594
17.567	11.858
12.896	14.012
13.257	9.843
20.222	10.352
14.103	14.64
16.769	11.602
14.929	14.64
15.27	14.959
13.888	11.302
13.159	13.671
17.81	10.015
12.995	9.166
13.094	11.858
17.396	10.557
12.457	8.735
15.41	9.166
17.786	14.93
19.466	13.889
15.521	12.863
16.17	10.015
17.396	11.858
14.958	13.889
13.888	9.259
17.396	9.843
18.448	11.858
16.381	13.095
16.896	12.457
15.983	14.374
20.495	10.352
10.185	13.16
14.163	14.134
15.41	15.073
16.485	11.15
15.41	12.863
14.958	13.92
20.369	13.889
14.958	13.482
18.378	12.963
16.17	12.863
16.692	13.765
18.261	13.889
14.133	13.16
19.088	13.765
13.353	10.185
15.072	12.179
17.977	14.134
14.011	13.671
14.133	10.185
15.767	12.423
15.822	13.16
14.463	10.557
12.593	10.798
19.815	14.404
14.929	15.271
17.689	11.15
12.072	12.179
14.133	10.352
18.748	10.476
16.196	13.889
16.997	9.973
13.257	9.443
14.958	11.712
15.822	11.785
13.888	11.602
13.888	14.103
15.41	12.594
16.17	12.457
15.93	12.863
14.64	12.073
15.93	11.858
16.997	10.352
15.983	12.037
14.64	13.889
17.882	10.185
15.326	9.166
12.072	8.784
12.422	11.785
13.257	10.015
14.492	11.858
14.405	9.259
15.849	14.493
14.814	11.264
11.857	12.457
14.463	9.843
14.163	7.911
17.977	20.496
12.863	14.815
15.186	11.15
15.186	12.037
14.103	9.843
17.297	8.282
16.17	11.188
15.27	16.692
15.713	11.111
16.407	11.785
16.485	9.843
18.61	19.088
16.692	12.423
14.103	18.262
14.64	10.352
19.333	12.963
17.81	11.858
17.072	16.692
14.011	13.765
17.022	15.186
17.882	11.858
12.593	16.998
15.822	13.16
14.929	16.486
12.422	15.327
14.011	14.463
16.196	12.594
14.374	8.784
15.713	9.843
15.521	17.223
15.74	9.119
14.403	10.352
15.822	14.463
12.593	11.264
16.692	11.111
17.977	14.64
16.17	15.073
12.863	10.798
14.463	14.815
15.326	13.257
13.671	17.023
13.764	9.973
14.64	15.073
13.888	15.93
14.492	14.374
17.072	8.537
15.767	10.476
20.306	12.423
16.692	9.843
15.74	15.741
14.64	8.735
14.64	14.64
14.929	17.073
12.863	9.973
8.536	13.671
12.422	14.463
15.74	15.93
14.929	16.998
14.843	15.073
12.593	15.073
15.849	14.959
15.93	15.768
13.257	12.037
17.47	13.671
16.692	14.164
19.532	13.889
13.888	14.463
16.666	14.64
16.196	12.996
17.977	13.889
16.563	13.257
17.222	11.302
13.671	14.103
17.689	16.381
18.541	15.41
19.266	13.765
16.485	14.134
17.222	16.563
15.74	17.47
12.593	15.849
14.958	14.103
15.41	14.959
12.896	12.863
16.485	10.476
13.888	11.111
17.592	14.64
16.666	12.594
13.094	10.838
15.326	13.16
13.919	12.897
15.41	15.741
15.072	14.134
11.149	13.889
14.163	10.185
14.492	13.257
14.929	12.073
15.326	17.978
16.896	12.037
12.072	11.785
14.374	11.111
17.072	10.838
11.302	11.15
14.463	19.642
16.692	17.811
13.888	19.794
15.767	17.47
13.888	10.557
12.962	13.257
17.81	10.838
13.257	12.037
15.767	15.327
16.196	17.69
14.64	15.521
13.353	15.741
17.592	14.103
18.378	15.93
17.616	13.257
18.518	13.889
16.381	16.171
19.793	19.642
13.888	15.073
14.64	15.41
17.689	13.16
13.919	14.374
11.188	12.457
16.485	15.849
17.689	14.463
16.381	14.463
14.133	16.667
15.326	10.476
18.191	11.602
12.593	14.64
14.64	14.64
15.072	12.963
13.159	17.568
12.593	11.858
15.41	11.858
14.929	15.849
18.238	13.095
13.257	15.186
12.072	13.671
14.929	12.594
15.849	14.93
14.374	13.765
14.163	11.111
15.41	12.037
15.93	15.327
16.896	10.798
15.822	18.519
15.983	17.223
15.767	12.863
15.521	11.858
15.072	17.568
17.47	18.749
17.222	15.741
12.422	10.557
16.485	16.692
16.17	12.594
12.353	14.93
16.692	13.765
17.022	12.863
12.593	15.521
13.888	14.164
17.072	14.93
12.457	11.188
15.767	14.64
15.74	13.889
12.422	13.765
11.785	10.015
12.353	17.223
15.767
15.822
13.257
17.072
13.094
14.133
17.689
15.93
13.888
13.764
15.767
16.196
16.692
13.159
12.863
13.919
14.492
14.103
10.798
19.088
17.022
15.93
12.037
15.822
16.666
12.353
14.463
16.17
15.76
15.983
16.485
10.557
17.977
13.764
20.391
15.822
18.191
14.929
16.896
15.27
15.326
12.896
13.094
17.977
13.888
18.518
17.977
12.072
17.072
15.713
16.407
16.997
18.448
11.857
14.103
15.186
17.022
18.378
17.689
13.671
12.593
14.133
14.374
11.785
13.159
14.929
15.41
17.567
15.072
16.692
19.466
20.807
15.27
11.264
15.27
15.326
15.983
12.422
15.162
15.072
12.072
11.188
13.159
14.163
16.666
14.011
16.196
11.857
14.958
13.764
13.671
16.692
16.666
14.403
13.888
14.929
14.929
10.352
12.863
15.93
13.888
14.463
10.557
11.111
12.593
14.64
14.011
14.958
13.353
16.381
13.888
13.353
15.767
20.222
13.353
15.521
13.888
16.196
14.814
12.037
13.353
13.257
16.485
17.396
13.353
13.671
17.977
14.492
18.261
15.326
15.74
14.929
12.863
16.381
11.857
15.41
12.072
16.196
15.41
17.81
14.163
15.849
18.884
18.748
16.381
22.394
18.633
14.64
14.64
14.843
12.863
15.326
17.616
16.692
14.103
16.381
12.072
19.333
14.958
18.518
9.842
17.689
20.558
18.448
18.748
14.103
14.463
14.463
19.944
16.196
18.261
13.888
17.592
15.41
19.987
16.407
12.353
17.882
16.563
15.186
15.521
15.713
19.883
14.817
16.157
12.323
12.026
15.26
13.029
10.679
17.63
12.345
16.535
13.184
14.49
12.18
18.75
13.958
12.345
13.643
19.559
15.753
13.925
16.411
16.736
16.948
7.989
14.181
13.163
17.928
14.893
17.459
18.825
15.078
18.177
10.238
13.854
15.7
15.078
11.844
12.026
12.485
12.885
9.888
8.419
15.04
13.392
15.271
15.373
14.277
14.428
18.194
17.385
14.533
9.136
11.298
10.487
12.892
14.484
12.026
15.078
16.558
15.034
17.459
16.615
19.499
15.04
13.68
15.834
13.394
15.052
14.655
12.345
15.373
15.834
12.026
17.625
16.305
21.727
11.772
17.983
15.26
11.693
9.899
9.647
16.535
13.68
13.68
15.792
13.029
12.466
14.817
13.643
12.892
13.599
14.817
16.784
12.466
15.792
12.155
12.92
11.772
11.534
16.367
18.996
15.162
15.834
14.842
14.24
15.313
19.561
14.49
11.253
14.405
14.49
16.354
13.879
15.834
13.643
14.069
17.928
17.746
18.05
13.452
19.758
17.346
16.641
15.984
16.769
14.405
14.694
19.063
17.02
17.415
16.641
13.643
12.892
15.179
17.197
17.459
15.834
13.831
14.943
19.219
17.225
19.528

## Sheet: Fig. 3b
Figure 3b
seed nM	ClearTau in MAPT TM neurons			ClearTau in KO neurons
0	0	0	0	2.19393	2.93336	4.21137
5	12.4186	37.876	39.8605	3.06518	1.92463	2.46966
14	55.9845	80.186	66.2791	0.76183	0.881234	1.90739
41	55.7829	100.651	79.5969	1.6289	0.987536	1.42362
125	125.07	197.225	128.512	1.1948	0.816299	0.97397

## Sheet: Fig. 3d
Figure 3d
nM seeds	TM Tau			KO Tau
0	3.59914	4.36127	3.7235	0.622468	0.985414	0.628849
5	5.26336	6.11979	7.5282	0.622468	0.855977	1.0944
14	9.12037	11.2328	7.50216	1.14052	1.59182	0.94779
41	14.1869	19.5344	22.1832	0.713367	1.01128	1.37487
125	28.0171	33.3765	40.1176	1.41147	0.946602	1.6024

## Sheet: Fig. 4a
Figure 4a
4R2N	4R1N	4R0N	3R2N	3R1N	3R0N
568.667	1120	1263.67	4907.33	591	1520.33
842.333	2490.33	1700.33	3541	678.667	1833.67
1689.17	2559.67	1407.33	6319.33	3090.67	1957.33

## Sheet: Fig. 4b and Supp Table 1
Figure 4b
4R2N	4R1N	4R0N	3R2N	3R1N	3R0N
15.455	18.424	12.155	13.888	21.295	16.17
13.824	24.899	16.558	16.692	16.17	12.457
16.471	23.627	19.762	20.391	21.694	11.264
17.309	24.524	10.935	12.457	13.764	16.381
15.381	20.725	16.916	9.533	11.302	17.689
14.889	28.335	17.05	9.842	13.094	12.896
17.11	19.758	13.059	11.188	14.814	14.133
14.273	24.425	10.733	14.011	11.302	13.257
14.003	25.398	21.994	11.149	13.888	12.593
13.914	14.655	14.426	13.353	10.557	12.962
12.572	22.188	13.128	15.767	13.888	14.163
14.91	25.707	15.852	14.374	12.896	15.849
15.849	23.192	12.18	19.815	12.353	16.692
13.481	17.63	15.333	17.786	21.316	13.481
14.64	16.312	15.102	18.518	13.481	12.962
13.919	14.092	17.225	13.671	10.015	17.616
18.518	13.394	16.57	14.163	14.492	15.41
12.962	15.162	14.503	15.41	18.748	19.333
14.64	19.896	17.197	17.592	19.266	17.81
14.133	16.773	13.452	14.64	15.326	19.532
11.601	11.51	17.63	13.671	11.149	10.557
18.725	17.052	19.083	12.457	10.475	17.222
16.485	23.038	14.405	12.863	13.764	12.457
12.457	19.528	17.625	16.17	13.353	13.159
14.929	21.854	13.461	14.958	22.221	9.667
17.567	18.194	11.844	14.958	18.884	17.297
14.133	18.05	13.958	14.011	12.962	12.962
16.692	21.329	13.363	12.593	13.888	12.353
15.41	19.127	11.51	15.186	14.958	14.492
17.222	16.981	16.519	14.374	20.558	11.111
13.257	18.424	13.452	11.188	18.518	12.037
15.849	19.036	14.274	13.353	11.149	14.103
18.191	18.939	16.169	17.567	21.113	16.692
11.712	17.625	10.093	16.692	14.843	11.302
13.671	16.411	17.229	15.822	13.257	13.481
14.163	11.844	14.533	14.133	18.448	17.072
14.492	24.014	13.839	17.882	16.381	22.394
17.567	19.372	12.466	16.563	20.495	26.188
12.896	18.996	14.405	14.814	16.997	20.703
13.257	17.385	12.885	16.692	17.222	19.266
20.222	18.359	15.078	13.159	14.492	20.495
14.103	22.038	14.533	17.977	19.266	15.74
16.769	20.278	18.644	16.17	20.703	17.616
14.929	20.851	16.615	23.221	17.977	16.692
15.27	20.648	14.655	13.919	12.072	17.567
13.888	24.524	12.293	14.64	14.011	15.767
13.159	19.758	15.923	12.072	11.302	13.094
17.81	19.559	15.179	14.133	9.166	11.264
12.995	25.432	16.861	12.072	16.381	15.521
13.094	17.459	11.121	15.072	18.725	15.41
17.396	13.643	13.643	19.088	13.671	21.536
12.457	18.05	17.773	16.485	10.475	11.857
15.41	21.151	16.916	13.764	15.983	15.072
17.786	15.852	14.405	14.492	16.485	12.422
19.466	22.218	13.839	15.521	11.302	12.995
15.521	16.519	13.77	14.133	11.149	14.133
16.17	14.669	18.05	21.595	15.74	11.785
17.396	20.059	19.617	13.159	14.403	12.037
14.958	14.024	9.323	10.352	12.593	9.259
13.888	12.074	14.834	13.353	19.088	11.149
17.396	16.57	11.51	12.072	11.712	11.785
18.448	20.429	11.927	16.692	10.837	12.593
16.381	14.917	19.127	14.64	13.919	9.259
16.896	14.274	10.564	17.567	13.353	16.896
15.983	15.839	17.773	17.222	14.492	12.593
20.495	13.147	15.052	11.111	15.326	12.037
10.185	11.748	12.457	13.671	18.725	12.072
14.163	13.184	18.473	12.896	10.015	19.532
15.41	12.885	14.042	15.326	12.896	16.381
16.485	13.115	9.274	12.072	14.133	11.149
15.41	16.75	17.197	12.995	8.281	10.352
14.958	15.162	16.57	9.166	11.857	8.281
20.369	13.115	14.092	11.264	10.557	12.178
14.958	13.958	11.906	14.463	11.601	11.857
18.378	12.979	15.76	15.767	12.863	13.257
16.17	15.753	10.397	16.407	15.186	8.784
16.692	12.056	17.225	14.492	17.297	11.111
18.261	15.676	17.02	12.353	13.257	10.798
14.133	13.879	17.213	14.958	14.011	14.492
19.088	13.184	12.155	15.74	12.962	14.374
13.353	11.51	13.259	14.103	10.557	11.188
15.072	19.499	19.305	15.326	11.601	9.442
17.977	14.917	14.628	13.919	10.557	9.305
14.011	16.278	23.681	16.381	13.257	10.798
14.133	17.983	16.411	15.521	14.814	13.257
15.767	16.134	13.241	12.037	13.257	10.015
15.822	18.194	14.917	14.814	10.798	12.353
14.463	14.064	13.115	15.072	11.712	10.798
12.593	19.372	10.698	14.463	16.692	12.353
19.815	15.179	12.345	14.814	11.149	12.037
14.929	15.052	14.042	14.163	17.81	13.257
17.689	18.262	12.999	11.264	11.302	12.457
12.072	15.465	14.817	17.977	17.689	12.422
14.133	16.278	15.839	11.264	15.767	12.422
18.748	14.628	15.7	13.764	15.767	10.837
16.196	13.839	15.251	16.692	18.518	12.072
16.997	15.052	15.839	14.374	11.149	12.422
13.257	15.834	12.568	14.163	11.785	13.094
14.958	19.127	10.276	13.257	18.748	10.475
15.822	15.251	12.892	15.27	12.072	11.302
13.888	18.379	12.892	14.103	11.188	12.037
13.888	14.917	11.844	16.997	9.667	12.422
15.41	18.996	11.906	17.567	13.257	11.453
16.17	16.312	10.372	13.257	15.983	7.856
15.93	18.473	17.007	15.326	12.863	12.178
14.64	18.262	16.5	13.671	15.767	10.837
15.93	13.115	11.333	13.257	13.764	11.712
16.997	18.839	15.552	19.333	17.977	11.601
15.983	15.162	9.323	17.882	12.422	12.072
14.64	15.852	10.472	15.983	21.113	14.374
17.882	19.063	14.842	20.495	11.601	9.667
15.326	17.346	11.383	14.133	12.037	10.557
12.072	16.411	13.643	17.977	15.27	10.837
12.422	16.57	14.655	16.666	11.601	13.257
13.257	19.247	11.333	14.929	13.481	9.259
14.492	18.05	20.573	13.094	7.051	15.74
14.405	20.059	17.459	12.457	11.857	11.111
15.849	14.405	13.461	12.962	14.843	10.015
14.814	16.367	15.078	14.64	8.333	14.492
11.857	17.609	17.02	18.998	7.407	12.072
14.463	17.609	16.244	17.81	14.64	11.857
14.163	14.997	16.278	18.332	8.536	13.094
17.977	16.519	10.679	12.178	12.962	13.764
12.863	14.834	15.792	14.133	14.163	18.448
15.186	17.829	15.313	14.958	11.149	18.518
15.186	20.429	19.758	15.849	14.133	11.264
14.103	15.034	15.839	12.962	13.353	10.475
17.297	12.757	13.983	13.353	15.849	11.712
16.17	15.26	10.679	14.929	12.962	11.785
15.27	18.177	15.373	18.332	10.557	14.929
15.713	15.852	16.75	15.983	10.015	13.671
16.407	19.758	13.454	15.767	13.888	12.457
16.485	13.787	13.643	18.61	15.521	16.563
18.61	18.644	10.129	12.457	13.159	8.735
16.692	16.411	13.342	13.764	22.26	13.888
14.103	17.293	14.736	12.457	20.495	10.352
14.64	16.91	14.405	16.17	12.422	13.159
19.333	13.839	18.163	19.466	15.74	10.798
17.81	15.548	15.373	15.072	16.17	12.422
17.072	17.63	12.892	13.764	20.306	11.149
14.011	14.042	17.825	15.849	17.689	9.667
17.022	13.259	15.197	16.563	12.072	13.764
17.882	9.737	16.75	14.133	8.281	12.593
12.593	18.762	18.825	17.81	12.037	12.072
15.822	19.142	15.923	14.463	11.264	13.257
14.929	14.917	15.197	18.238	13.353	14.64
12.422	20.292	16.769	18.448	18.725	13.888
14.011	15.052	19.617	13.764	13.257	12.037
16.196	17.782	13.283	16.407	10.015	10.557
14.374	15.197	17.394	14.492	12.457	14.133
15.713	12.026	13.059	14.64	11.302	17.072
15.521	15.853	13.925	16.563	11.264	11.601
15.74	14.069	15.162	16.896	12.457	10.475
14.403	17.963	14.49	15.983	15.93	12.896
15.822	12.485	14.465	16.692	13.094	10.557
12.593	14.042	14.834	17.47	12.037	11.111
16.692	14.042	17.225	12.072	12.072	11.712
17.977	14.533	12.074	11.302	11.601	12.037
16.17	13.259	12.568	21.134	10.015	12.037
12.863	15.261	15.7	12.457	12.593	14.163
14.463	13.51	13	16.692	14.011	15.93
15.326	11.715	15.852	14.103	14.64	13.671
13.671	17.142	13.128	16.692	11.302	12.593
13.764	10.174	10.566	14.103	13.671	9.842
14.64	15.526	12.39	14.463	14.463	12.037
13.888	16.643	12.568	13.159	11.453	12.353
14.492	16.485	14.694	16.563	11.111	12.353
17.072	14.309	16.916	13.888	12.593	12.072
15.767	12.648	18.222	18.633	12.353	15.27
20.306	14.871	13	16.381	18.448	9.972
16.692	16.403	15.834	14.374	11.712	8.536
15.74	11.298	14.325	15.41	14.103	15.74
14.64	15.932	15.04	13.353	13.671	12.995
14.64	17.557	17.007	9.667	18.725	12.593
14.929	20.21	16.367	10.015	12.593	12.072
12.863	18.222	22.393	13.481	12.863	14.103
8.536	12.92	14.428	11.712	17.222	8.735
12.422	11.144	15.753	12.422	7.911	14.843
15.74	13.394	12.92	13.257	10.352	11.264
14.929	12.568	14.598	13.919	9.533	14.814
14.843	11.055	13.958	12.037	17.072	14.011
12.593	21.264	9.234	17.222	15.74	12.037
15.849	15.034	14.042	14.463	20.306	10.475
15.93	8.828	14.842	8.536	18.261	11.264
13.257	18.89	14.81	17.297	12.593	16.196
17.47	19.561	16.736	12.457	13.353	12.593
16.692	12.293	14.49	17.81	12.962	14.103
19.532	9.888	13.925	14.958	10.352	8.735
13.888	7.989	16.096	12.072	15.849	7.635
16.666	7.352	19.528	13.671	11.857	10.798
16.196	15.078	12.568	16.563	12.593	15.767
17.977	15.162	18.554	13.257	15.186	12.072
16.563	13.461	17.63	10.837	13.094	13.671
17.222	10.343	12.056	8.536	13.481	13.888
13.671	19.408	14.042	8.784	16.407	10.352
17.689	11.817	13.983	12.962	16.485	12.863
18.541	11.144	15.26	14.374	17.592	11.149
19.266	17.708	23.534	15.822	13.159	11.111
16.485	12.345	22.294	15.767	15.072	12.072
17.222	11.432	10.308	13.159	15.521	13.764
15.74	19.127	13.651	10.015	19.987	9.533
12.593	19.499	20.131	14.163	13.257	11.712
14.958	12.885	18.644	13.094	13.159	9.842
15.41	13.958	13.259	17.022	15.822	14.103
12.896	9.136	11.974	15.27	15.326	10.557
16.485	10.209	15.548	14.133	11.712	9.166
13.888	16.736	13.958	12.072	15.713	13.888
17.592	17.609	18.425	10.352	12.072	11.149
16.666	13.461	17.459	17.977	17.396	22.375
13.094	12.843	19.71	16.17	14.843	9.305
15.326	10.343	20.013	12.037	10.185	11.601
13.919	14.533	15.753	9.442	16.692	12.593
15.41	17.63	21.778	10.015	17.022	15.186
15.072	12.345	16.75	11.111	18.191	12.863
11.149	20.117	16.558	14.64	11.149	9.119
14.163	17.946	17.656	14.64	15.822	10.352
14.492	15.853	13.35	15.186	13.159	9.842
14.929	13.392	15.465	20.222	14.64	9.259
15.326	13.958	25.398	14.958	15.767	14.011
16.896	8.525	13.879	14.403	16.17	16.896
12.072	16.736	20.21	14.958	12.593	14.492
14.374	12.091	22.785	17.022	13.159	7.856
17.072	9.929	15.162	17.882	13.888	10.015
11.302	9.737	22.507	18.238	11.111	14.929
14.463	11.844	14.405	16.17	12.353	14.374
16.692	13.392	16.094		17.022	11.453
13.888	13.128	11.094		13.671	12.422
15.767	16.367	20.458		16.692	14.492
13.888	13.452	15.078		16.17	9.166
12.962	17.007	17.825		11.149	14.929
17.81	19.939	16.278		12.995	12.962
13.257	8.828	15.488		11.453	7.965
15.767	15.052	9.434		11.149	7.911
16.196	13.787	19.327		11.857	12.863
14.64	13.643	12.345		14.929	16.769
13.353	18.554	10.066		11.785	11.453
17.592	10.986	15.078		9.842	12.422
18.378	13.925	15.852		13.671	14.64
17.616	19.305	17.213		10.557	11.785
18.518	8.205	15.034		14.929	10.837
16.381	18.262	15.834		15.93	15.983
19.793	17.642	18.473		15.767	15.849
13.888	18.782	17.693		15.822	15.521
14.64	12.92	16.312		13.764	15.74
17.689	16.615	14.042		11.264	11.601
13.919	10.45	17.225		12.863	13.671
11.188	13.651	15.7		15.74	12.072
16.485	12.155	14.736		18.748	15.27
17.689	13.128	16.373		20.306	11.264
16.381	17.782	10.629		16.17	12.962
14.133	19.939	16.244		14.103	10.352
15.326	13.184	12.293		17.481	11.149
18.191	18.05	16.169		13.56	9.533
12.593	12.125	12.323		15.161	10.475
14.64	18.262	13.099		13.56	10.557
15.072	26.372	15.162		10.465	12.962
13.159	12.892	14.694		17.787	13.159
12.593	15.251	21.804		13.953	13.094
15.41	17.459	14.598		9.935	12.896
14.929	16.736	14.655		11.628	9.842
18.238	23.728	17.63		11.972	11.111
13.257	19.883	16.519		17.286	13.764
12.072	8.625	17.983		14.57	8.735
14.929	12.568	15.887		17.286	10.475
15.849	8.828	13.12		16.321	10.557
14.374	10.679	15.552		11.452	13.919
14.163	12.125	23.192		14.194	14.011
15.41	14.943	16.75		20.93	14.103
15.93	12.466	15.676		14.05	11.453
16.896	12.074	21.15		9.302	13.094
15.822	19.883	14.943		10.003	14.929
15.983	18.939	18.868		14.002	15.41
15.767	16.648	15.034		9.082	13.094
15.521	12.892	16.641		11.628	11.188
15.072	20.893	13.658		15.514	9.972
17.47	19.74	13.723		12.361	12.072
17.222	17.459	14.917		16.526	17.689
12.422	19.439	14.465		13.258	14.163
16.485	20.99	18.554		17.286	14.64
16.17	12.056	14.533		18.749	13.481
12.353	12.706	19.637		14.146	10.352
16.692	5.908	15.373		12.791	12.178
17.022	16.027	16.736		16.649	14.163
12.593	12.056	15.834		13.56	11.302
13.888	16.843	18.839		16.649	11.601
17.072	15.367	15.078		11.628	14.374
12.457	12.293	13.744		18.385	10.837
15.767	15.923	15.563		16.279	16.196
15.74	16.027	12.056		19.353	12.422
12.422	13.115	17.143		13.56	12.072
11.785	12.18	17.05		22.215	11.712
12.353	17.05	14.49		18.929	10.557
15.767	15.333	16.75		14.708	9.842
15.822	11.259	11.167		16.444	12.422
13.257	15.713	14.405		18.929	11.712
17.072	16.278	18.379		12.524	15.072
13.094	16.5	15.7		20.307	12.593
14.133	11.111	12.24		14.57	17.786
17.689	19.74	15.839		21.629	14.958
15.93	18.949	14.22		16.649	16.196
13.888	15.853	15.676		16.93	13.353
13.764	17.782	19.668		16.444	12.178
15.767	11.111	16.948		18.749	13.094
16.196	16.373	15.078		17.442	14.403
16.692	16.373	14.024		14.194	12.896
13.159	12.197	14.069		18.163	12.353
12.863	15.26	15.891		15.816	16.666
13.919	20.357	12.271		14.002	15.186
14.492	12.892	13.599		15.514	9.259
14.103	11.941	17.031		14.8	13.481
10.798	17.875	13.958		14.8	12.072
19.088	13.394	19.146		14.002	9.259
17.022	16.411	11.339		16.649	10.557
15.93	11.302	18.839		18.201	6.481
12.037	13.281	19.758		10.53	7.231
15.822	12.892	12.979		15.514	9.259
16.666	19.142	11.772		16.279	14.403
12.353	14.465	10.417		14.57	8.333
14.463	14.405	12.568		15.116	7.911
16.17	13.658	10.487		14.05	10.185
15.76	15.753	14.235		23.256	11.149
15.983	13.115	18.554		17.168	12.962
16.485	15.102	17.05		15.514	14.403
10.557	12.885	16.838		19.904	12.995
17.977	13.029	13.723		13.56	11.149
13.764	16.948	19.542		19.87	16.896
20.391	15.26	12.885		16.196	13.094
15.822	16.278	14.817		21.441	20.95
18.191	14.064	13.854		16.444	11.188
14.929	12.632	13.985		19.802	10.557
16.896	16.843	16.411		19.353	10.798
15.27	15.548	16.75		16.649	10.798
15.326	11.251	11.111		18.163	12.353
12.896	13.212	15.641		15.116	13.094
13.094	16.75	14.655		16.196	13.257
17.977	22.574	15.887		13.258	9.166
13.888	14.042	10.343		22.062	12.353
18.518	14.598	16.75		18.749	7.911
17.977	14.092	21.151		21.847	14.011
12.072	22.63	13.643		16.526	9.442
17.072	15.162	15.373		8.856	9.119
15.713	13.831	15.795		13.258	12.353
16.407	11.906	16.838		17.168	12.178
16.997	20.474	17.05		18.785	10.352
18.448	13.651	12.026		23.545	9.166
11.857	21.614	10.487		20.801	8.536
14.103	16.157	16.75		18.785	13.257
15.186	15.367	13.723		16.526	14.163
17.022	13.184	18.75		18.051	8.536
18.378	15.923	19.758		11.628	13.888
17.689	17.63	18.825		14.002	15.74
13.671	21.277	18.425		20.005	14.163
12.593	23.021	22.752		17.286	12.593
14.133	15.7	17.609		14.57	14.64
14.374	16.558	14.842		17.168	14.403
11.785	13.643	9.512		16.77	8.536
13.159	15.162	17.963		14.383	9.972
14.929	17.385	13.143		13	13.481
15.41	19.928	14.842		13.61	16.485
17.567	17.946	15.834		14.891	9.842
15.072	16.411	17.02		11.628	14.374
16.692	15.552	17.225		10.4	13.481
19.466	15.713	20.737		14.57	10.352
20.807	14.235	16.615		19.802	10.185
15.27	12.632	18.678		15.816	8.536
11.264	14.834	13.68		12.361	12.353
15.27	20.278	12.632		15.161	13.257
15.326	18.028	14.024		15.644	12.962
15.983	14.22	20.372		15.6	10.798
12.422	17.875	14.669		18.089	11.302
15.162	20.804	19.036		10.465	9.305
15.072	11.534	17.143		14.05	11.149
12.072	14.325	14.024		9.302	17.81
11.188	16.916	17.459		14.002	9.166
13.159	18.569	13.958		14.002	11.601
14.163	20.99	13.643		12.791	10.185
16.666	22.642	19.636		16.444	10.837
14.011	16.411	17.293		13	12.863
16.196	11.772	14.893		15.161	7.911
11.857	17.143	18.374		18.385	12.593
14.958	14.405	24.281		15.116	10.557
13.764	16.373	27.299		14.05	9.259
13.671	21.147	17.05		14.383	11.857
16.692	14.917	15.676		15.816	14.374
16.666	12.892	16.558		12.578	9.972
14.403	22.549	18.262		14.383	10.352
13.888	22.47	15.373		14.708	12.037
14.929	10.472	17.075		18.163	9.667
14.929	11.2	16.027		14.002	9.842
10.352	16.265	16.981		9.375	9.119
12.863	16.641	14.655		14.002	10.352
15.93	15.923	13.787		14.57	14.929
13.888	12.287	22.507		13.61	11.302
14.463	20.648	19.669		15.816	12.422
10.557	19.123	16.535		15.6	12.457
11.111	12.584	13.212		14.383	11.264
12.593	13.77	18.89		10.465	13.764
14.64	18.678	15.795		15.294	9.667
14.011	12.568	20.84		18.641	13.888
14.958	13.643	17.147		15.161	12.457
13.353	17.352	13.163		14.05	13.671
16.381	10.566	11.906		14.708	11.601
13.888	14.24	14.235		9.867	12.072
13.353	11.534	15.676		18.385	9.442
15.767	10.566	13.643		13	15.767
20.222	16.373	14.49		9.302	10.015
13.353	15.034	23.627		10.97	12.072
15.521	20.429	17.385		14.194	13.888
13.888	13.259	15.373		10.72	12.962
16.196	12.345	15.313		12.843	12.422
14.814	15.078	16.519		11.452	9.667
12.037	12.345	19.777		11.452	8.536
13.353	15.552	18.163		15.6	12.962
13.257	14.428	20.979		12.791	12.593
16.485	11.723	13.259		13	12.962
17.396	15.834	19.327		16.444	11.712
13.353	15.367	16.558		9.589	8.735
13.671	16.008	17.213		14.8	9.667
17.977	15.078	21.15		10.4	12.353
14.492	13.77	18.569		10.97	15.74
18.261	8.878	17.875		13.258	13.764
15.326	15.179	18.379		12.14	11.149
15.74	14.669	13.643		13.258	13.159
14.929	14.405	21.804		12.361	12.353
12.863	10.952	11.748		11.972	15.41
16.381	15.034	19.777		14.383	14.492
11.857	17.946	20.648		15.116	11.111
15.41	17.02	18.468		9.935	11.149
12.072	18.194	18.727		11.628	11.857
16.196	16.278	17.963		8.856	9.533
15.41	13.184	17.352		8.465	11.149
17.81	15.834	14.069		14.708	14.929
14.163	14.484	15.034		13.155	9.842
15.849	15.162	15.839		16.77	13.888
18.884	13.643	20.357		13.61	12.593
18.748	13.745	15.367		14.05	10.185
16.381	16.157	16.948		14.05	11.453
22.394	18.194	20.372		11.452	11.188
18.633	17.007	17.385		10.97	13.888
14.64	16.096	12.632		10.4	9.533
14.64	12.18	13.68		14.002	13.094
14.843	15.078	17.293		13.61	13.257
12.863	12.892	14.917		13.258	10.015
15.326	17.875	11.167		16.526	14.929
17.616	16.312	9.264		14.57	13.257
16.692	15.852	16.948		14.57	11.264
14.103	12.999	19.559		14.002	10.837
16.381	16.265	18.762		15.816	12.037
12.072	24.508	16.5		12.361	15.822
19.333	20.191	18.05		11.511	12.072
14.958	14.405	14.655		16.77	12.593
18.518	11.432	17.05		12.578	13.919
9.842	13.184	16.558		18.163	15.186
17.689	17.773	18.379		14.002	12.593
20.558	16.948	20.191		10.72	9.442
18.448	19.669	16.624		13.155	10.352
18.748	13.17	14.235		17.442	13.888
14.103	21.981	12.979		13.56	13.919
14.463	21.15	14.817		13	12.863
14.463	11.51	18.194		12.578	12.593
19.944	13.342	18.986		17.442	11.601
16.196	9.888	13.461		11.972	12.593
18.261	15.7	13.958		14.194	14.103
13.888	10.472	17.346		12.791	10.227
17.592	13.029	18.468		16.196	13.353
15.41	14.181	17.007		13.258	12.593
19.987	14.893	16.367		7.073	10.837
16.407	16.916	26.239		15.161	11.264
12.353	17.673	12.913		21.441	11.188
17.882	16.157	13.787		11.628	9.166
16.563		17.625		12.361	12.962
15.186		14.405		17.787	12.353
15.521		14.24		13.258	12.037
15.713		21.727		14.383	11.785
19.883		19.083		9.302	11.857
14.817		19.631		16.196	10.557
16.157		15.373		8.14	11.785
12.323		20.419		14.146	17.022
12.026		19.127		11.628	6.677
15.26		18.986		11.858	8.784
13.029		17.625		8.14	15.326
10.679		14.917		12.524	9.259
17.63		18.839		26.234	11.601
12.345		23.855		19.733	10.352
16.535		19.063		14.002	16.997
13.184		17.63		15.161	10.015
14.49		20.473		13.61	11.111
12.18		17.609		12.361	12.863
18.75		14.694		10.465	10.475
13.958		12.056		9.589	11.857
12.345		13.14		16.444	11.302
13.643		12.568		15.816	11.302
19.559		16.5		21.441	9.972
15.753		15.676		10.4	9.842
13.925		16.615		13.56	14.64
16.411		14.856		11.628	14.163
16.736		18.75		18.385	11.111
16.948		16.519		20.703	13.671
7.989		14.817		15.644	9.842
14.181		15.665		19.492	9.305
13.163		13.839		13.258	8.735
17.928		16.558		14.05	13.257
14.893		18.75		15.644	9.842
17.459		10.95		15.514	12.422
18.825		15.162		20.801	10.798
15.078		20.324		14.891	11.111
18.177		14.917		14.002	12.072
10.238		18.89		15.161	15.74
13.854		23.669		11.031	11.188
15.7		16.981		13	8.735
15.078		12.913		23.256	12.995
11.844		18.424		14.146	14.374
12.026		23.257		19.248	8.333
12.485		20.553		16.321	11.453
12.885		13.958		14.8	9.259
9.888		17.02		10.465	16.196
8.419		20.378		14.891
15.04		16.535		17.168
13.392		14.917		14.146
15.271		14.655		15.816
15.373		15.7		25.502
14.277		14.655
14.428		18.473
18.194		19.123
17.385		16.535
14.533		19.883
9.136		16.367
11.298		17.825
10.487		13.68
12.892		12.457
14.484		11.086
12.026		14.426
15.078		15.792
16.558		20.955
15.034		18.727
17.459		17.385
16.615		16.027
19.499		21.442
15.04		12.757
13.68		14.917
15.834		15.197
13.394		15.891
15.052		22.945
14.655		15.676
12.345		13.925
15.373		13.831
15.834		19.669
12.026		21.442
17.625		17.459
16.305		16.312
21.727		12.885
11.772		18.473
17.983		18.076
15.26		16.981
11.693		21.501
9.899		13.985
9.647		18.05
16.535		15.853
13.68		18.678
13.68		17.352
15.792		7.516
13.029		18.468
12.466		13.68
14.817		13.599
13.643		8.339
12.892		12.584
13.599		17.147
14.817		17.693
16.784		18.625
12.466		19.083
15.792		16.146
12.155		7.565
12.92		16.75
11.772		13.831
11.534		12.24
16.367		11.253
18.996		13.599
15.162		13.958
15.834		15.179
14.842		10.479
14.24		14.655
15.313		16.772
19.561		12.056
14.49		10.791
11.253		12.485
14.405		15.852
14.49		11.723
16.354		9.111
13.879		11.974
15.834		13.163
13.643		9.111
14.069		12.632
17.928		16.519
17.746		14.069
18.05		16.027
13.452		15.313
19.758		17.143
17.346		16.157
16.641		11.086
15.984		13.241
16.769		14.364
14.405		16.669
14.694		13.029
19.063		11.259
17.02		18.488
17.415		15.179
16.641		14.325
13.643		9.888
12.892		15.26
15.179		20.117
17.197		15.7
17.459		15.792
15.834		15.313
13.831		16.373
14.943		11.436
19.219		16.75
17.225		16.669
19.528		15.367
		16.096
		13.831
		16.615

## Sheet: Fig. 4b Exact p-values
4b Exact p-values
Sample	Summary	p-value
4R2N vs. 4R1N	*	0.016
4R2N vs. 4R0N	*	0.0306
4R2N vs. 3R2N	ns	0.2311
4R2N vs. 3R1N	***	0.0001
4R2N vs. 3R0N	****	<0.0001
4R1N vs. 4R0N	ns	0.9964
4R1N vs. 3R2N	****	<0.0001
4R1N vs. 3R1N	****	<0.0001
4R1N vs. 3R0N	****	<0.0001
4R0N vs. 3R2N	***	0.0002
4R0N vs. 3R1N	****	<0.0001
4R0N vs. 3R0N	****	<0.0001
3R2N vs. 3R1N	ns	0.901
3R2N vs. 3R0N	****	<0.0001
3R1N vs. 3R0N	****	<0.0001

## Sheet: Fig. 4c and Supp. Fig. 5b
Figure 4c
	Repeat	Soluble	Pellet	Sum	% Soluble	% Pellet
4R2N	1	6750.56	2190.83	8941.39	75.4979	24.5021
4R2N	2	4629.2	5931.64	10560.8	43.8336	56.1664
4R2N	3	6296.61	19462.3	25758.9	24.4444	75.5556
4R1N	1	4803.34	2939.35	7742.68	62.0371	37.9629
4R1N	2	697.991	11932.5	12630.5	5.52625	94.4738
4R1N	3	509.335	7689.97	8199.31	6.21193	93.7881
4R0N	1	267.677	6240.57	6508.25	4.11289	95.8871
4R0N	2	273.556	8198.78	8472.34	3.22881	96.7712
4R0N	3	438.699	10116.2	10554.9	4.15635	95.8436
3R2N	1	181.678	11978.2	12159.9	1.49408	98.5059
3R2N	2	311.556	11431.2	11742.8	2.65318	97.3468
3R2N	3	924.77	8460.66	9385.43	9.85325	90.1467
3R1N	1	2437.26	5648.69	8085.94	30.1419	69.8581
3R1N	2	1374.18	11337.1	12711.3	10.8107	89.1893
3R1N	3	211.728	15243.9	15455.6	1.36991	98.6301
3R0N	1	459.406	10360.6	10820	4.24588	95.7541
3R0N	2	60.364	13492.8	13553.1	0.445388	99.5546
3R0N	3	25.243	5304.93	5330.18	0.473587	99.5264

[truncated: 26 more sheets: Fig. 4e, Fig. 4g and Supp. Fig. 5, Fig. 6a and Supp. Fig. 7 , Fig. 6b, Fig. 6c, Fig. 6d, Fig. 6f and Supp. Table 2, Fig. 6f Exact p-values, Fig. 6g, Fig. 7b, Fig. 7d, Fig. 8d and Supp Table 3, Fig. 8g, Fig. 8g Exact p-values, Fig. 8e and Supp. Fig. 8, Fig. 9b, Fig. 9d and Supp. Table  4, Fig. 9d Exact p-values, Supp. Fig. 3a, Supp. Fig. 3a Exact p-values …]
